# Supplementary material for: Unusual Excimer/Dimer Behavior of a Highly Soluble C,N Platinum(II) Complex with a Spiro-Fluorene Motif
Source: Inorg Chem. 2023 Oct 31;62(45):18465–73. doi: 10.1021/acs.inorgchem.3c02667 (PMC10647119; doi:10.1021/acs.inorgchem.3c02667)
Supplement: Supplementary file 2 — ic3c02667_si_002.zip [file ic3c02667_si_002.zip]

Archive with 3 entries (3 files):
- Excimer-T1.xyz
- S0.xyz
- T1.xyz
