# Supplementary material for: Unusual Excimer/Dimer Behavior of a Highly Soluble C,N Platinum(II) Complex with a Spiro-Fluorene Motif
Source: Inorg Chem. 2023 Oct 31;62(45):18465–73. doi: 10.1021/acs.inorgchem.3c02667 (PMC10647119; doi:10.1021/acs.inorgchem.3c02667)
Supplement: Supplementary file 2 — ic3c02667_si_002.zip [file ic3c02667_si_002.zip › Excimer-T1.xyz]

128
XYZ file generated by orca_plot on BaseName=AVZ-spiro
  C       2.932692      4.749959      2.664586
  C       2.849155      3.226486      2.978975
  C       1.633981      2.478902      3.035354
  C       0.263409      2.991531      2.959532
  C      -0.184987      4.316780      3.119584
  C       0.622991      5.406026      3.713872
  C       2.014234      5.652660      3.523993
  N      -0.675199      1.984913      2.735652
  C      -2.003038      2.250790      2.557452
  C      -2.463312      3.557337      2.551245
  C      -1.558715      4.602071      2.812403
  C       4.059234      2.499692      3.057330
  C       4.101531      1.105402      3.179186
  C       2.913624      0.368020      3.173797
  C       1.699024      1.047168      3.075709
  C      -0.104834      6.299992      4.550116
  C       0.465131      7.436712      5.124724
  C       1.809629      7.725314      4.858517
  C       2.557174      6.833662      4.079186
  C       4.396147      5.208575      2.798484
  C       4.924170      5.617755      1.554232
  C       3.874228      5.494463      0.537041
  C       2.690418      5.004272      1.152508
  C       5.197117      5.234152      3.947813
  C       6.529713      5.670381      3.844924
  C       7.057620      6.075034      2.601555
  C       6.258871      6.051649      1.447985
  C       3.912289      5.782964     -0.837008
  C       2.751302      5.589447     -1.603248
  C       1.574074      5.121345     -0.994033
  C       1.535627      4.826634      0.382594
  Pt     -0.036830      0.092960      2.951389
  O      -2.028184     -0.746734      2.971885
  C      -2.285476     -1.977143      3.205771
  C      -1.326752     -2.987828      3.469639
  C       0.075174     -2.844527      3.522265
  O       0.753106     -1.762367      3.318418
  C       0.927845     -4.043608      3.865274
  C      -3.749076     -2.357937      3.153051
  H      -2.649486      1.373659      2.434251
  H      -3.524802      3.756461      2.347635
  H      -1.898904      5.645134      2.805934
  H       5.012412      3.031725      2.980882
  H       5.070972      0.587328      3.227764
  H       2.924332     -0.726854      3.217254
  H      -1.156307      6.063473      4.765048
  H      -0.140551      8.091352      5.769737
  H       2.286216      8.632990      5.258445
  H       3.607379      7.077142      3.883090
  H       4.787418      4.909851      4.916211
  H       7.166619      5.693758      4.742287
  H       8.103549      6.411882      2.536432
  H       6.670078      6.367895      0.477190
  H       4.836550      6.155413     -1.304763
  H       2.761993      5.806903     -2.682110
  H       0.668651      4.970305     -1.599075
  H       0.610677      4.446626      0.830507
  H      -1.717438     -3.996015      3.664106
  H       0.329370     -4.964948      3.983295
  H       1.474711     -3.847449      4.810523
  H       1.685040     -4.206758      3.072087
  H      -4.361727     -1.548124      3.594469
  H      -3.962558     -3.314271      3.665934
  H      -4.051085     -2.457999      2.088618
  C       5.278296     -1.752559      0.358844
  C       4.231184     -0.638058      0.069426
  C       2.814834     -0.840563      0.026203
  C       2.098020     -2.109450      0.073137
  C       2.609233     -3.421177     -0.111994
  C       3.929277     -3.731349     -0.714504
  C       5.151024     -3.032316     -0.503368
  N       0.732649     -1.962373      0.277989
  C      -0.098270     -3.009507      0.460487
  C       0.395849     -4.311524      0.480052
  C       1.748339     -4.510264      0.181652
  C       4.687848      0.694045      0.013438
  C       3.819853      1.792993     -0.077338
  C       2.437664      1.599844     -0.063095
  C       1.940892      0.297512      0.015981
  C       3.936643     -4.861845     -1.577911
  C       5.104680     -5.366673     -2.151758
  C       6.321691     -4.740546     -1.856046
  C       6.326744     -3.592186     -1.055987
  C       6.694173     -1.166040      0.210727
  C       7.379832     -1.160608      1.445473
  C       6.505469     -1.742868      2.469828
  C       5.271456     -2.109569      1.868689
  C       7.309242     -0.662448     -0.942867
  C       8.615983     -0.151186     -0.853426
  C       9.299268     -0.142151      0.379958
  C       8.686613     -0.646431      1.537546
  C       6.731523     -1.947839      3.840562
  C       5.715808     -2.530604      4.616017
  C       4.497417     -2.901988      4.021489
  C       4.268039     -2.693305      2.647854
  Pt      0.002286     -0.097364      0.135660
  O      -2.042856     -0.761998      0.070149
  C      -3.031879      0.012149     -0.225867
  C      -2.951211      1.401467     -0.450795
  C      -1.796352      2.215837     -0.414688
  O      -0.574436      1.820124     -0.210074
  C      -1.907618      3.688604     -0.710539
  C      -4.380724     -0.668835     -0.291795
  H      -1.159833     -2.753030      0.579543
  H      -0.277336     -5.151227      0.698899
  H       2.158371     -5.529208      0.155179
  H       5.760070      0.900004      0.086027
  H       4.230624      2.812825     -0.112271
  H       1.743183      2.447342     -0.083319
  H       2.976909     -5.339745     -1.820120
  H       5.060271     -6.240089     -2.819593
  H       7.270063     -5.128470     -2.257624
  H       7.289689     -3.113364     -0.845905
  H       6.772593     -0.661256     -1.903593
  H       9.107910      0.248492     -1.753184
  H      10.320666      0.264360      0.434496
  H       9.219700     -0.638583      2.500375
  H       7.687283     -1.653059      4.299998
  H       5.872114     -2.693998      5.693006
  H       3.702481     -3.346920      4.636311
  H       3.298943     -2.964658      2.214082
  H      -3.894515      1.918647     -0.673179
  H      -2.954891      4.003485     -0.868561
  H      -1.317826      3.928734     -1.619568
  H      -1.482655      4.278608      0.129164
  H      -4.289706     -1.629149     -0.837689
  H      -5.152552     -0.040854     -0.774261
  H      -4.720278     -0.908380      0.738613
