# Supplementary material for: Unusual Excimer/Dimer Behavior of a Highly Soluble C,N Platinum(II) Complex with a Spiro-Fluorene Motif
Source: Inorg Chem. 2023 Oct 31;62(45):18465–73. doi: 10.1021/acs.inorgchem.3c02667 (PMC10647119; doi:10.1021/acs.inorgchem.3c02667)
Supplement: Supplementary file 2 — ic3c02667_si_002.zip [file ic3c02667_si_002.zip › S0.xyz]

64
Coordinates from ORCA-job AVZ-spiro
  C   2.58352162531772      7.36237692405944     -1.51653478196760
  C   2.19304269129177      5.98857696618355     -2.12100746799144
  C   2.27538259876739      4.75350750179950     -1.43459934158046
  C   2.82734603174867      4.53823163771342     -0.10007595851440
  C   3.72188869821063      5.35381438657100      0.60509676400718
  C   4.49757795649370      6.45359589892932     -0.00257315103371
  C   4.01103443196454      7.40420567974955     -0.91773159935175
  N   2.40572942422529      3.36981046345614      0.47800776875785
  C   2.67415783180398      3.07580442919345      1.75315926996476
  C   3.41199607017515      3.93365481646163      2.54455615035765
  C   3.96080563805284      5.05479675584365      1.95213768428695
  C   1.57815700281592      5.97474982059961     -3.37598082739591
  C   1.06848981527094      4.81316604941457     -3.94225282715356
  C   1.09967165274091      3.61932917290139     -3.24178443007561
  C   1.66614406853445      3.58445359943663     -1.97302825030015
  C   5.83461611796586      6.53679830971344      0.42496195569245
  C   6.67447085944520      7.56308937769102      0.03517392394479
  C   6.16927794261737      8.55442942029643     -0.79158727755899
  C   4.86587378275896      8.46172551669898     -1.25583031367216
  C   2.44804159823769      8.47298830492346     -2.57137938798875
  C   1.51612338543212      9.43440066092300     -2.17855257999655
  C   0.94266637842946      9.03938241406722     -0.89444908089120
  C   1.52056593519165      7.82551083346294     -0.48366637936107
  C   3.12763204168263      8.61339010601077     -3.77256580840418
  C   2.86703014424287      9.71937749071713     -4.57640318365402
  C   1.93596912320982     10.68181002393635     -4.17982628992985
  C   1.25303222351219     10.54580204638703     -2.97745955586602
  C   -0.03750535813507      9.66777870983354     -0.13427273195530
  C   -0.45509385225972      9.07233467132819      1.05136292140161
  C   0.09829939868350      7.86018441878093      1.45487169367604
  C   1.08319082580821      7.23156692290787      0.69110245807224
  Pt  1.53714786460458      2.04163731271795     -0.74554385108869
  O   1.39936321235535      0.50581707147159      0.71476211956181
  C   0.93590198246659     -0.65688210556110      0.49591839021138
  C   0.44858388489377     -1.12439397478171     -0.73473011007921
  C   0.37291793495169     -0.41298509635497     -1.93299594099518
  O   0.73145443955822      0.80108051221237     -2.12976233672440
  C   -0.17957255211537     -1.08784519371753     -3.15825490175518
  C   0.92652237458063     -1.58088383515345      1.68387344850837
  H   2.28960966034058      2.13275818078600      2.11254233854260
  H   3.58045051735111      3.70270640757313      3.58641966249214
  H   4.58239525553858      5.71857988396631      2.53561393256670
  H   1.46161569124012      6.89142303808923     -3.92678730981443
  H   0.61042773638779      4.86148136628525     -4.92326205053492
  H   0.65657294243570      2.72407260878101     -3.65693979733144
  H   6.22155458900314      5.76092873220555      1.07072186818126
  H   7.70014535248898      7.58855628757171      0.37978937282286
  H   6.78350976723913      9.39396914962223     -1.09134246593633
  H   4.51060182398795      9.24718002403626     -1.90012491707532
  H   3.85348998815717      7.87328553063882     -4.08474340735505
  H   3.39215024254161      9.83421603556871     -5.51608327942158
  H   1.74539020599388     11.53760630054298     -4.81510565992543
  H   0.52900601705695     11.28932026544645     -2.66840788201016
  H   -0.47409251712112     10.60220544228537     -0.46452410313473
  H   -1.21786694072496      9.54639103746993      1.65603681142035
  H   -0.23818060745544      7.39179717969975      2.37115583553248
  H   1.47734044190183      6.29013463566420      1.03304348449049
  H   0.09356717618558     -2.14373806019931     -0.75881441212756
  H   -0.47997456969692     -2.11431410306870     -2.96078996112580
  H   0.57625859934163     -1.07737417210582     -3.94673132339515
  H   -1.03968459290250     -0.52285993796796     -3.52416558453513
  H   1.94191894066204     -1.67363599059468      2.07539023614695
  H   0.54306903032140     -2.56833238815267      1.43637477097700
  H   0.31144002419323     -1.14342547496905      2.47373765739262
