# Supplementary material for: Unusual Excimer/Dimer Behavior of a Highly Soluble C,N Platinum(II) Complex with a Spiro-Fluorene Motif
Source: Inorg Chem. 2023 Oct 31;62(45):18465–73. doi: 10.1021/acs.inorgchem.3c02667 (PMC10647119; doi:10.1021/acs.inorgchem.3c02667)
Supplement: Supplementary file 2 — ic3c02667_si_002.zip [file ic3c02667_si_002.zip › T1.xyz]

64
XYZ file generated by orca_plot on BaseName=AVZ-spiro
  C       2.673755      7.371944     -1.508936
  C       2.351384      5.997249     -2.148037
  C       2.381461      4.762254     -1.407185
  C       2.943265      4.538264     -0.147841
  C       3.850555      5.363005      0.599222
  C       4.593632      6.498535      0.025733
  C       4.074100      7.461909     -0.864164
  N       2.526995      3.310782      0.439936
  C       2.780919      3.041365      1.713119
  C       3.519335      3.900002      2.509987
  C       4.085956      5.042036      1.923769
  C       1.862386      5.936484     -3.434328
  C       1.355390      4.753686     -4.036236
  C       1.244787      3.597015     -3.293006
  C       1.702645      3.572775     -1.980407
  C       5.919385      6.641312      0.480124
  C       6.701429      7.733811      0.157868
  C       6.151146      8.736897     -0.625833
  C       4.864926      8.587198     -1.123771
  C       2.498799      8.479057     -2.559508
  C       1.433778      9.321325     -2.235578
  C       0.845288      8.875333     -0.975380
  C       1.548987      7.750653     -0.509070
  C       3.233205      8.699625     -3.715729
  C       2.892796      9.764110     -4.545645
  C       1.824922     10.603320     -4.221260
  C       1.088019     10.388205     -3.062952
  C      -0.228148      9.401872     -0.266131
  C      -0.606068      8.798735      0.929532
  C       0.089627      7.688904      1.400631
  C       1.168156      7.161042      0.687990
  Pt      1.526306      2.076257     -0.754926
  O       1.444512      0.518005      0.679471
  C       0.910693     -0.621150      0.482545
  C       0.281231     -1.036750     -0.698471
  C       0.109538     -0.291066     -1.868682
  O       0.500927      0.907752     -2.078693
  C      -0.604005     -0.912484     -3.037257
  C       0.985762     -1.571192      1.646269
  H       2.391415      2.105101      2.087284
  H       3.684382      3.660074      3.549677
  H       4.717251      5.682188      2.521288
  H       1.816815      6.833051     -4.029234
  H       1.008865      4.796123     -5.060313
  H       0.784587      2.710877     -3.709127
  H       6.340252      5.858082      1.094239
  H       7.718822      7.801279      0.521019
  H       6.718460      9.626114     -0.869505
  H       4.470632      9.380283     -1.736122
  H       4.062596      8.053629     -3.974670
  H       3.461319      9.941747     -5.449618
  H       1.571618     11.427063     -4.876639
  H       0.260833     11.038974     -2.808447
  H      -0.760995     10.268037     -0.638379
  H      -1.440251      9.194155      1.495150
  H      -0.204971      7.224138      2.333075
  H       1.681627      6.303445      1.087608
  H      -0.119832     -2.039081     -0.705448
  H      -0.932128     -1.927460     -2.825254
  H       0.063396     -0.921025     -3.901954
  H      -1.468679     -0.298784     -3.299090
  H       2.033299     -1.729053      1.912823
  H       0.519997     -2.529825      1.428877
  H       0.495088     -1.118088      2.510731
